# Supplementary material for: Fruit shape loci sun, ovate, fs8.1 and their interactions affect seed size and shape in tomato
Source: Front Plant Sci. 2023 Jan 12;13:1091639. doi: 10.3389/fpls.2022.1091639 (PMC9879704; doi:10.3389/fpls.2022.1091639)
Supplement: Supplementary file 1 [file Table_1.xlsx]

## Sheet: Sheet1
Table S2 Primers used in the Quantitative Real-time PCR analysis
Gene name	Gene ID	Primer		Note
		Forward	Reverse
DWF1	Solyc02g069490	TTGCACCTAAAGATGGAGATCAGGAC	CCATGGTTTGAACCACCAACCG
2ODDs	Solyc02g062490	GCCACAGAAGCTGGCTATACAACTCC	CACGAATTTCCAACGGAACACATTAG
GRP13	Solyc06g007920	ACTGGTCCATCAACTTGTCCTGTGC	TGTTCCTGGTGGAACACATTGACAC
GA2OX2	Solyc10g007560	TGGTGGTGTTGTCTAGGCAAGTAGTTAA	TTGTAATAAATTCCATAGGGACACCATG
NCED3	Solyc07g056570	ATGAATGTGATGAAGGGCTAAAGAGTG	TTCTCAACTTCACCGGTGAACAGG
VI2	Solyc08g079080	GGTCATCTGAAGCATCAGACGTACG	CCCTTGATGTTATTGCTGTCCTTCC
SWEET14	Solyc03g097560	TTGGGTGTTCTCCGACAAGTTATAAGG	TTGAATCACTCCAAGGCTAAATCCC
WLIM1	Solyc03g114000	AACGAGGTAACTTCAGCCACATGG	CTCTGCACCTGATTCAGGCCAG
SAND	Solyc03g115810	TTGCTTGGAGGAACAGACG	GCAAACAGAACCCCTGAATC	Internal Reference
